# Supplementary material for: The Use of Thromboelastography in Percutaneous Coronary Intervention and Acute Coronary Syndrome in East Asia: A Systematic Literature Review
Source: J Clin Med. 2022 Jun 24;11(13):3652. doi: 10.3390/jcm11133652 (PMC9267871; doi:10.3390/jcm11133652)
Supplement: Supplementary file 1 [file jcm-11-03652-s001.zip]

Archive with 1 entries (1 files):
- jcm-1648898-supplementary.pdf
